# Supplementary material for: Reducing Loneliness through the Power of Practicing Together: A Randomized Controlled Trial of Online Dyadic Socio-Emotional vs. Mindfulness-Based Training
Source: Int J Environ Res Public Health. 2024 Apr 29;21(5):570. doi: 10.3390/ijerph21050570 (PMC11121251; doi:10.3390/ijerph21050570)
Supplement: Supplementary file 1 [file ijerph-21-00570-s001.zip]

Archive with 1 entries (1 files):
- ijerph-2942185-supplementary.pdf
